# Supplementary material for: 1,3-Diammonio-1,2,3-tride­oxy-cis-inositol sulfate
Source: Acta Crystallogr Sect E Struct Rep Online. 2012 Apr 18;68(Pt 5):o1425–6. doi: 10.1107/S1600536812016029 (PMC3344546; doi:10.1107/S1600536812016029)
Supplement: Supplementary file 2 [file e-68-o1425-Isup2.hkl]

# 
# h,k,l, Fc-squared, Fo-squared, sigma(Fo-squared) and status flag 
# 
data_I
_shelx_title ' sh2655 in P2(1)/n' 
_shelx_refln_list_code          4 
_shelx_F_calc_maximum       76.73 
_exptl_crystal_F_000       552.00 
_reflns_d_resolution_high  0.8410 
 
loop_ 
 _symmetry_equiv_pos_as_xyz 
 'x, y, z' 
 '-x+1/2, y+1/2, -z+1/2' 
 '-x, -y, -z' 
 'x-1/2, -y-1/2, z-1/2' 
 
_cell_length_a     9.2151 
_cell_length_b     6.6673 
_cell_length_c    17.2671 
_cell_angle_alpha  90.000 
_cell_angle_beta  101.461 
_cell_angle_gamma  90.000 
 
_shelx_F_squared_multiplier     1.000 
 
loop_ 
 _refln_index_h 
 _refln_index_k 
 _refln_index_l 
 _refln_F_squared_calc 
 _refln_F_squared_meas 
 _refln_F_squared_sigma 
 _refln_observed_status 
   6   0   0     1534.78     1545.18     46.33 o 
   8   0   0     1067.27     1027.69     35.54 o 
  10   0   0       19.01       23.12      2.05 o 
   2   1   0      714.03      723.01     12.98 o 
   3   1   0      162.41      132.35      2.11 o 
   4   1   0     2476.66     2781.89     32.52 o 
   5   1   0       13.46        7.57      0.83 o 
   6   1   0      121.35      135.01      4.39 o 
   7   1   0     1434.87     1550.68     36.65 o 
   8   1   0     1407.37     1387.12     14.82 o 
   9   1   0      264.71      262.95      3.03 o 
  10   1   0       14.40       11.44      1.79 o 
   0   2   0      136.84      154.88      6.05 o 
   2   2   0       17.93       35.04      0.91 o 
   3   2   0      987.21     1052.52     24.37 o 
   4   2   0       60.79       53.45      1.23 o 
   5   2   0      310.66      287.21      2.80 o 
   6   2   0       20.90       21.46      1.25 o 
   7   2   0     3951.41     4120.37     89.93 o 
   8   2   0      187.67      187.73      2.36 o 
   9   2   0       40.24       39.81      1.94 o 
  10   2   0       57.26       60.28      2.05 o 
   2   3   0      102.34      112.07      1.92 o 
   3   3   0     2746.93     2844.24     71.72 o 
   4   3   0       15.57       14.20      0.81 o 
   5   3   0     1501.65     1536.39     31.09 o 
   6   3   0       47.52       50.79      1.28 o 
   7   3   0      157.78      163.75      3.80 o 
   8   3   0      522.09      517.61     12.17 o 
   9   3   0      200.19      203.75      2.17 o 
   0   4   0     1417.08     1377.03     28.67 o 
   1   4   0     1954.73     1952.89     24.21 o 
   2   4   0      126.94      125.72      1.61 o 
   3   4   0      653.21      671.98     11.74 o 
   4   4   0      174.67      179.51      3.97 o 
   5   4   0      255.57      250.06      5.25 o 
   6   4   0      662.50      668.22     12.37 o 
   7   4   0       85.93       87.05      1.72 o 
   8   4   0       29.40       26.86      1.54 o 
   9   4   0      422.21      446.77      3.01 o 
   1   5   0      162.04      167.53      3.22 o 
   2   5   0      833.75      859.16     15.61 o 
   3   5   0      110.81      107.47      1.33 o 
   4   5   0       40.53       37.27      0.96 o 
   5   5   0      153.53      161.69      3.19 o 
   6   5   0      374.85      398.50      7.51 o 
   7   5   0      402.86      392.99      5.73 o 
   8   5   0        0.17        1.01      1.23 o 
   0   6   0     1422.66     1371.45     48.46 o 
   1   6   0      831.21      835.96     19.94 o 
   2   6   0      904.70      917.54     15.81 o 
   3   6   0      200.27      227.04      5.14 o 
   4   6   0      834.45      929.60     17.04 o 
   5   6   0       25.52       31.97      1.13 o 
   6   6   0      285.98      276.56      5.32 o 
   7   6   0      155.67      158.08      1.77 o 
   1   7   0       12.76       14.22      0.92 o 
   2   7   0      220.63      226.73      2.60 o 
   3   7   0        0.75        1.46      0.77 o 
   4   7   0       69.15       79.26      2.66 o 
   5   7   0       70.81       73.79      2.16 o 
  -9   0   1      296.91      267.70      6.14 o 
  -7   0   1       27.02       20.54      1.90 o 
  -5   0   1      216.59      233.27      5.31 o 
  -3   0   1      635.03      649.23     27.69 o 
  -1   0   1       17.95        7.69      2.96 o 
   7   0   1      349.94      341.28     11.03 o 
   9   0   1      321.96      312.51      3.74 o 
 -10   1   1      528.22      535.30      7.01 o 
  -9   1   1      117.64      132.52      2.56 o 
  -8   1   1      836.29      848.44      6.15 o 
  -7   1   1       22.95       25.47      1.78 o 
  -6   1   1        0.56        1.44      0.89 o 
  -5   1   1      412.60      370.64     15.66 o 
  -4   1   1     1024.48     1026.82     29.88 o 
  -3   1   1     1321.54     1397.95     37.29 o 
  -1   1   1      641.19      751.37     20.21 o 
   0   1   1        4.93        6.50      2.63 o 
   1   1   1      262.48      286.62      5.03 o 
   2   1   1      517.17      587.71     10.88 o 
   3   1   1      553.97      598.93      6.01 o 
   4   1   1      187.68      165.22      2.92 o 
   5   1   1      756.47      775.05      6.75 o 
   6   1   1      256.01      239.19      3.31 o 
   7   1   1       73.03       71.52      1.83 o 
   8   1   1     1038.82     1004.92     20.22 o 
   9   1   1        2.54        3.85      1.39 o 
  10   1   1      196.21      181.53      3.37 o 
 -10   2   1       69.22       60.33      2.11 o 
  -9   2   1      392.45      378.72      4.29 o 
  -8   2   1      281.53      273.84      2.52 o 
  -7   2   1      193.41      187.07      2.54 o 
  -6   2   1      136.30      126.41      2.21 o 
  -5   2   1       81.39       95.12      3.28 o 
  -4   2   1      659.28      655.77     14.57 o 
  -3   2   1       68.23       80.25      2.00 o 
  -2   2   1     1068.03     1105.32     18.12 o 
  -1   2   1      844.72      907.27     14.33 o 
   0   2   1     1337.08     1504.63     23.33 o 
   1   2   1     2482.16     2786.68     79.13 o 
   2   2   1        6.41        2.62      0.73 o 
   3   2   1        8.02       11.66      0.91 o 
   4   2   1        1.19        2.96      1.11 o 
   5   2   1       52.95       53.58      0.97 o 
   6   2   1      996.71     1029.76     12.05 o 
   7   2   1       13.44       17.34      1.42 o 
   8   2   1      422.05      444.03     12.08 o 
   9   2   1      185.45      205.04      2.57 o 
  10   2   1      741.90      763.00      4.32 o 
 -10   3   1        2.38        3.23      1.69 o 
  -9   3   1     1134.02     1105.99     36.11 o 
  -8   3   1      141.19      134.22      2.59 o 
  -7   3   1     1623.82     1608.10     29.55 o 
  -6   3   1      200.05      207.91      4.14 o 
  -5   3   1      205.26      202.49      4.16 o 
  -4   3   1       21.72       21.27      0.70 o 
  -3   3   1      184.82      246.31      2.99 o 
  -2   3   1      357.09      406.11      5.14 o 
  -1   3   1       39.63       15.27      0.88 o 
   0   3   1      272.23      267.81      3.23 o 
   1   3   1     2368.16     2716.08     51.89 o 
   2   3   1      323.64      319.63      4.41 o 
   3   3   1      105.88      132.67      3.41 o 
   4   3   1      493.83      486.32      6.69 o 
   5   3   1      357.24      359.56      6.28 o 
   6   3   1      595.21      590.16      7.67 o 
   7   3   1      950.30      937.51     21.70 o 
   8   3   1        0.62        2.64      1.48 o 
   9   3   1      143.79      138.10      2.09 o 
  -9   4   1      283.20      289.37     12.66 o 
  -8   4   1        5.02        6.16      1.42 o 
  -7   4   1       38.33       39.17      1.36 o 
  -6   4   1       49.59       54.18      1.38 o 
  -5   4   1      273.85      263.12      5.60 o 
  -4   4   1      138.05      134.68      2.45 o 
  -3   4   1      403.12      404.99      6.34 o 
  -2   4   1        2.36        6.07      0.69 o 
  -1   4   1      503.25      521.89      8.30 o 
   0   4   1      259.28      251.75      3.71 o 
   1   4   1      914.56      856.67     16.60 o 
   2   4   1       85.50       69.07      1.39 o 
   3   4   1      352.65      341.46      8.10 o 
   4   4   1      280.98      279.97      4.82 o 
   5   4   1      886.47      893.58     14.05 o 
   6   4   1      898.30      902.68     12.28 o 
   7   4   1      888.00      916.76     27.31 o 
   8   4   1       49.72       55.06      1.89 o 
   9   4   1       73.52       69.70      2.76 o 
  -8   5   1      511.15      477.24     18.66 o 
  -7   5   1      184.26      184.58      3.55 o 
  -6   5   1      259.53      269.99      3.23 o 
  -5   5   1       96.27       95.81      2.28 o 
  -4   5   1      831.63      845.95     14.08 o 
  -3   5   1      143.77      158.46      3.02 o 
  -2   5   1     2043.59     2108.21     41.86 o 
  -1   5   1      348.95      350.04      4.99 o 
   0   5   1      467.88      462.18      8.33 o 
   1   5   1      587.67      590.04     12.66 o 
   2   5   1       91.08       82.75      1.80 o 
   3   5   1      507.20      511.48      8.15 o 
   4   5   1       58.93       54.55      1.93 o 
   5   5   1       97.67       92.78      1.18 o 
   6   5   1        0.18        1.20      0.94 o 
   7   5   1       14.94       16.81      1.11 o 
   8   5   1      105.34      108.90      1.97 o 
  -7   6   1        3.11        0.65      1.30 o 
  -6   6   1       66.47       67.04      1.69 o 
  -5   6   1      154.82      153.50      2.67 o 
  -4   6   1        6.67       11.69      1.01 o 
  -3   6   1      439.96      408.09      7.51 o 
  -2   6   1      130.76      128.50      2.61 o 
  -1   6   1     1413.47     1429.15     27.06 o 
   0   6   1        2.75        5.65      0.75 o 
   1   6   1       66.47       67.66      1.36 o 
   2   6   1       41.30       35.08      0.89 o 
   3   6   1      394.83      391.74      4.51 o 
   4   6   1      299.60      268.05      5.76 o 
   5   6   1      622.14      630.12      7.99 o 
   6   6   1      893.13      864.94     10.34 o 
  -5   7   1      249.86      240.41      3.22 o 
  -4   7   1      361.17      339.84      2.09 o 
  -3   7   1      244.08      221.35      4.38 o 
  -2   7   1       95.11       97.71      3.13 o 
  -1   7   1      232.97      247.63      5.46 o 
   0   7   1        5.14        4.79      0.92 o 
   1   7   1      127.95      132.87      4.99 o 
   2   7   1      131.38      120.16      3.32 o 
   3   7   1      140.93      146.12      3.22 o 
   4   7   1        4.18        6.56      0.98 o 
  -8   0   2       99.10      116.46      3.00 o 
  -6   0   2      633.71      622.81      5.25 o 
  -4   0   2      688.83      609.21     31.20 o 
   0   0   2      455.86      408.78      6.97 o 
   6   0   2     3273.76     3338.49    165.31 o 
   8   0   2     1295.61     1515.20     44.51 o 
  10   0   2       10.36        8.81      1.88 o 
 -10   1   2       14.96       11.77      1.95 o 
  -9   1   2      501.37      461.58     14.62 o 
  -8   1   2      951.78      907.26      7.84 o 
  -7   1   2      596.97      594.31      4.06 o 
  -6   1   2     1624.40     1673.18     34.49 o 
  -5   1   2      114.96      103.54      5.30 o 
  -4   1   2      593.35      570.98     16.12 o 
   2   1   2      203.09      236.69      5.92 o 
   3   1   2     1058.22      965.68     12.44 o 
   4   1   2      630.47      628.85      5.67 o 
   5   1   2      536.82      511.41      9.02 o 
   6   1   2      563.32      589.57     11.06 o 
   7   1   2        1.62        1.46      0.84 o 
   8   1   2        2.19        4.44      1.00 o 
   9   1   2        2.14        1.53      1.06 o 
  10   1   2        7.64        6.11      1.34 o 
 -10   2   2       35.67       43.30      2.01 o 
  -9   2   2      286.89      275.87      8.49 o 
  -8   2   2       32.98       30.12      1.45 o 
  -7   2   2      171.13      177.25      2.46 o 
  -6   2   2     3710.53     3941.30    155.65 o 
  -5   2   2      638.86      641.44      6.23 o 
  -4   2   2     1154.72     1152.46     20.90 o 
  -3   2   2     1262.52     1258.27     16.41 o 
   0   2   2      300.42      345.69      3.61 o 
   1   2   2      547.42      659.35      8.96 o 
   2   2   2      295.78      326.74      4.64 o 
   3   2   2     1431.92     1555.03     20.60 o 
   4   2   2     1061.09     1039.44     13.70 o 
   5   2   2        0.65        4.23      0.77 o 
   6   2   2     1590.71     1625.67     16.23 o 
   7   2   2      555.67      574.19      5.78 o 
   8   2   2      256.52      254.61      6.54 o 
   9   2   2      183.90      185.92      7.37 o 
  10   2   2       24.73       18.97      2.13 o 
 -10   3   2       83.72       77.37      2.07 o 
  -9   3   2       12.56       16.89      1.61 o 
  -8   3   2      510.55      504.07     22.48 o 
  -7   3   2       78.04       72.15      1.51 o 
  -6   3   2      113.71      110.24      4.49 o 
  -5   3   2      100.07      107.00      1.94 o 
  -4   3   2      344.15      329.17      4.75 o 
  -3   3   2      346.65      365.45      7.18 o 
  -2   3   2     1477.41     1550.76     28.88 o 
  -1   3   2      296.98      303.95      5.60 o 
   0   3   2      204.73      195.27      2.01 o 
   1   3   2      257.08      266.87      3.26 o 
   2   3   2     2608.24     2704.65     29.89 o 
   3   3   2       46.36       46.69      1.41 o 
   4   3   2       71.89       76.73      0.94 o 
   5   3   2     1705.80     1760.60     11.82 o 
   6   3   2      184.68      176.55      1.91 o 
   7   3   2       19.23       20.25      1.13 o 
   8   3   2      209.68      221.62      6.76 o 
   9   3   2      442.38      442.09     11.46 o 
  -9   4   2       41.37       35.18      1.93 o 
  -8   4   2      122.06      131.70      6.72 o 
  -7   4   2       26.03       25.84      1.15 o 
  -6   4   2      239.92      245.22      6.30 o 
  -5   4   2      402.77      395.41      7.43 o 
  -4   4   2      350.86      369.57      3.92 o 
  -3   4   2      508.71      505.99      9.23 o 
  -2   4   2      388.21      401.73      6.72 o 
  -1   4   2     1488.27     1531.15     25.25 o 
   0   4   2        0.60        0.91      0.69 o 
   1   4   2     1057.49     1047.38     16.80 o 
   2   4   2      272.96      289.21      7.52 o 
   3   4   2      313.56      299.99      6.16 o 
   4   4   2      474.43      458.19      9.89 o 
   5   4   2       82.74       85.47      1.24 o 
   6   4   2      759.98      780.52     14.33 o 
   7   4   2       13.32       16.80      1.15 o 
   8   4   2      353.01      345.37      9.86 o 
   9   4   2      339.30      328.14      4.99 o 
  -8   5   2      160.31      142.35      2.06 o 
  -7   5   2        1.52        1.84      1.23 o 
  -6   5   2      313.75      300.96      3.41 o 
  -5   5   2     1334.52     1330.52     21.72 o 
  -4   5   2        0.49        1.56      0.84 o 
  -3   5   2     2192.10     2271.42     36.64 o 
  -2   5   2      371.52      377.66      8.61 o 
  -1   5   2      656.26      661.47     11.77 o 
   0   5   2        2.06        6.64      2.37 o 
   1   5   2     1177.97     1184.47     19.46 o 
   2   5   2      474.43      434.59      9.55 o 
   3   5   2     1659.74     1674.02     21.33 o 
   4   5   2       30.69       27.59      1.15 o 
   5   5   2      617.82      631.50     12.26 o 
   6   5   2       11.69       14.84      1.16 o 
   7   5   2        4.39        5.70      0.93 o 
   8   5   2       40.01       44.32      1.38 o 
  -7   6   2       30.68       34.21      1.45 o 
  -6   6   2      347.69      336.69      7.10 o 
  -5   6   2       23.98       22.08      1.11 o 
  -4   6   2      351.50      351.05      7.61 o 
  -3   6   2       26.08       34.42      0.80 o 
  -2   6   2      188.99      186.72      2.08 o 
  -1   6   2      143.10      144.67      1.61 o 
   0   6   2        1.44        1.39      0.77 o 
   1   6   2      118.94      113.13      2.34 o 
   2   6   2      186.09      177.55      3.70 o 
   3   6   2       45.75       56.96      0.89 o 
   4   6   2       14.35       13.07      1.07 o 
   5   6   2        0.18        0.88      0.91 o 
   6   6   2       47.58       47.41      1.09 o 
  -5   7   2        7.15       10.07      1.31 o 
  -4   7   2      785.94      747.67      9.61 o 
  -3   7   2        0.18        3.80      0.81 o 
  -2   7   2      565.52      580.83     12.43 o 
  -1   7   2      172.58      170.97      3.17 o 
   0   7   2       17.51       13.11      0.90 o 
   1   7   2      452.35      438.29     12.05 o 
   2   7   2      261.42      264.00      5.15 o 
   3   7   2       83.09       82.42      1.49 o 
   4   7   2      568.80      563.06     11.95 o 
  -9   0   3     1061.64     1027.38     15.37 o 
  -7   0   3     1838.75     1887.66     92.06 o 
  -1   0   3      623.24      565.13      8.43 o 
   1   0   3      229.86      309.71     44.74 o 
   5   0   3      456.74      437.31      6.50 o 
   7   0   3       69.73       83.92     23.60 o 
   9   0   3      880.90      808.52     30.02 o 
 -10   1   3       53.01       51.52      2.15 o 
  -9   1   3      362.32      333.33     13.89 o 
  -8   1   3      166.88      161.91      2.64 o 
  -7   1   3       33.73       32.80      2.84 o 
  -6   1   3      190.84      200.32      7.16 o 
  -5   1   3       54.14       58.86      2.37 o 
  -4   1   3       23.98       48.92      2.87 o 
  -3   1   3      785.07      831.63     17.06 o 
  -2   1   3     1530.29     1621.17     49.72 o 
   0   1   3      537.55      610.28      5.95 o 
   1   1   3     3036.62     3091.06     12.48 o 
   2   1   3     2419.37     2474.22     36.29 o 
   5   1   3       83.82       78.64      1.31 o 
   6   1   3      648.10      657.91     12.42 o 
   7   1   3       15.57       13.23      1.05 o 
   8   1   3      401.49      368.96      7.65 o 
   9   1   3       20.27       24.62      1.12 o 
  10   1   3      417.21      430.73     10.87 o 
 -10   2   3     1012.04      974.85     14.63 o 
  -9   2   3        7.62       10.53      1.51 o 
  -8   2   3      196.27      197.45      4.95 o 
  -7   2   3       75.36       81.86      2.59 o 
  -6   2   3       48.39       44.99      2.96 o 
  -5   2   3      741.74      748.03     54.37 o 
  -4   2   3       85.89       85.51      1.23 o 
  -3   2   3      210.68      190.42      2.84 o 
  -2   2   3      522.05      445.03      3.51 o 
  -1   2   3     1229.97     1250.59     28.44 o 
   0   2   3       44.99       25.17      0.93 o 
   1   2   3       19.06       24.07      4.17 o 
   2   2   3      772.37      852.54     13.13 o 
   3   2   3       35.10       37.40      1.19 o 
   4   2   3       30.42       30.94      1.22 o 
   5   2   3        8.78       10.49      0.68 o 
   6   2   3       10.75        8.18      0.91 o 
   7   2   3       45.41       45.67      1.15 o 
   8   2   3      130.29      126.40      2.25 o 
   9   2   3      191.94      195.69      4.45 o 
 -10   3   3      138.92      141.26      5.67 o 
  -9   3   3       48.42       48.76      1.53 o 
  -8   3   3        1.42        1.78      1.49 o 
  -7   3   3      419.77      411.70     15.54 o 
  -6   3   3        2.70        4.88      1.29 o 
  -5   3   3       37.70       37.87      1.15 o 
  -4   3   3       28.06       26.51      0.76 o 
  -3   3   3      765.81      766.79      6.83 o 
  -2   3   3      597.22      582.99      7.09 o 
  -1   3   3      944.63      928.70     22.47 o 
   0   3   3      121.06      114.26      1.88 o 
   1   3   3      831.05      850.06     13.61 o 
   2   3   3      930.23     1025.52     28.35 o 
   3   3   3      485.29      467.50     11.05 o 
   4   3   3       87.12       72.51      0.94 o 
   5   3   3     2865.88     2930.68     29.63 o 
   6   3   3     1613.52     1611.35     11.58 o 
   7   3   3     1185.45     1188.76     11.92 o 
   8   3   3      457.17      439.23     10.21 o 
   9   3   3      149.14      145.39      5.08 o 
  -9   4   3      144.86      125.13      4.29 o 
  -8   4   3      882.29      865.75     19.99 o 
  -7   4   3        6.32        7.76      1.22 o 
  -6   4   3     2221.75     2318.71     51.95 o 
  -5   4   3       85.53       79.02      1.21 o 
  -4   4   3       81.81       77.38      1.00 o 
  -3   4   3      565.97      566.20      5.32 o 
  -2   4   3      423.49      462.43      9.08 o 
  -1   4   3      338.09      298.89      3.47 o 
   0   4   3       32.58       19.93      0.89 o 
   1   4   3      260.57      263.73      5.94 o 
   2   4   3       38.68       36.58      0.88 o 
   3   4   3       11.65        7.19      1.27 o 
   4   4   3      209.78      209.47      3.31 o 
   5   4   3        7.36        8.65      1.15 o 
   6   4   3       30.90       30.08      1.09 o 
   7   4   3      101.59      100.28      1.57 o 
   8   4   3        1.73        2.47      1.28 o 
  -8   5   3       16.19       13.13      1.76 o 
  -7   5   3      139.31      137.89      3.44 o 
  -6   5   3       22.85       20.97      1.36 o 
  -5   5   3      319.08      306.96      8.02 o 
  -4   5   3      100.92       99.51      1.38 o 
  -3   5   3     1270.94     1284.41     16.84 o 
  -2   5   3      690.53      682.58      6.43 o 
  -1   5   3      114.95      112.74      1.21 o 
   0   5   3     1311.46     1331.29     21.37 o 
   1   5   3       56.43       56.41      1.17 o 
   2   5   3      994.77     1036.10     21.51 o 
   3   5   3       47.90       58.91      1.30 o 
   4   5   3     1262.00     1264.65     22.24 o 
   5   5   3      473.88      449.21      8.57 o 
   6   5   3      425.95      432.01      6.84 o 
   7   5   3      411.39      387.77      3.13 o 
  -7   6   3      555.69      568.31      3.15 o 
  -6   6   3      145.06      141.35      3.01 o 
  -5   6   3      741.74      741.69     15.94 o 
  -4   6   3      272.06      261.86      4.82 o 
  -3   6   3      290.63      284.34      5.93 o 
  -2   6   3       85.96       81.21      1.04 o 
  -1   6   3      397.91      392.22      4.74 o 
   0   6   3      267.59      248.20      6.77 o 
   1   6   3     2257.44     2222.04     69.80 o 
   2   6   3       42.64       50.53      1.05 o 
   3   6   3       96.90       73.81      1.84 o 
   4   6   3      262.74      271.42      5.52 o 
   5   6   3      603.68      615.84      7.54 o 
   6   6   3       22.01       21.31      1.08 o 
  -5   7   3      321.06      340.11      1.95 o 
  -4   7   3      195.07      179.74      2.70 o 
  -3   7   3      556.87      600.24     10.99 o 
  -2   7   3       20.33       22.76      1.05 o 
  -1   7   3       47.71       51.48      1.00 o 
   0   7   3      353.44      343.56      5.49 o 
   1   7   3      126.14      130.79      2.94 o 
   2   7   3      360.57      371.67      4.48 o 
   3   7   3      196.70      180.19      4.18 o 
   4   7   3      805.99      796.78     16.05 o 
  -8   0   4     1752.79     1770.30     78.82 o 
  -4   0   4        1.46        3.05      1.48 o 
   2   0   4     2671.00     2719.49      7.84 o 
   4   0   4      296.56      320.25      2.72 o 
   6   0   4       10.15       12.33      1.35 o 
   8   0   4        9.50       10.23      1.54 o 
  10   0   4        0.45        1.90      1.62 o 
 -10   1   4      428.23      397.17     16.46 o 
  -9   1   4      139.49      136.74      8.17 o 
  -8   1   4     1368.46     1354.51     57.67 o 
  -7   1   4      635.62      667.66     29.27 o 
  -6   1   4      144.20      135.29      6.87 o 
  -5   1   4      998.04     1006.28     32.74 o 
  -4   1   4      154.04      180.09      4.40 o 
  -3   1   4      925.52     1004.33     21.76 o 
  -1   1   4      565.89      492.27      2.76 o 
   0   1   4      117.40      100.96      1.50 o 
   1   1   4     1527.25     1593.11     22.60 o 
   3   1   4        0.11        2.07      0.87 o 
   4   1   4        0.46        3.68      1.15 o 
   5   1   4       21.36       31.99      4.93 o 
   6   1   4      211.82      211.04      2.12 o 
   7   1   4      942.75     1031.83     28.53 o 
   8   1   4       58.22       52.11      1.64 o 
   9   1   4      621.97      672.76     18.18 o 
  10   1   4        5.01        5.20      1.11 o 
 -10   2   4       37.35       34.72      1.95 o 
  -9   2   4      203.29      201.55     10.27 o 
  -8   2   4       34.71       39.12      1.72 o 
  -7   2   4     5887.42     6222.22    189.87 o 
  -6   2   4      250.38      252.30      9.81 o 
  -5   2   4      867.01      839.59     20.69 o 
  -4   2   4      339.86      368.85      8.91 o 
  -3   2   4      613.62      683.20     13.60 o 
  -1   2   4      729.86      691.85      9.91 o 
   0   2   4      329.19      318.25      4.59 o 
   1   2   4     3902.32     3508.70     93.17 o 
   3   2   4      777.12      786.03     13.00 o 
   4   2   4      112.09      113.25      2.74 o 
   5   2   4       46.47       43.72      1.08 o 
   6   2   4        0.03        1.24      0.95 o 
   7   2   4        0.02        1.07      0.88 o 
   8   2   4      152.04      152.44      2.37 o 
   9   2   4       39.85       46.31      1.14 o 
 -10   3   4      143.92      157.19      8.01 o 
  -9   3   4      327.02      346.33     16.81 o 
  -8   3   4      340.37      340.17     14.89 o 
  -7   3   4        0.85        1.45      1.31 o 
  -6   3   4       23.01       23.78      1.35 o 
  -5   3   4      210.47      209.18      4.22 o 
  -4   3   4       21.81       18.81      0.89 o 
  -3   3   4      550.82      568.44      7.94 o 
  -2   3   4      170.11      171.68      2.31 o 
  -1   3   4      280.05      273.74      3.50 o 
   0   3   4     1596.40     1692.48     29.88 o 
   1   3   4      808.96      879.18     19.53 o 
   2   3   4     1506.68     1457.28     29.49 o 
   3   3   4       28.09       31.22      2.89 o 
   4   3   4      130.35      126.69      3.66 o 
   5   3   4      114.75      125.18      3.43 o 
   6   3   4      204.32      194.78      2.91 o 
   7   3   4       27.84       26.68      0.88 o 
   8   3   4      644.77      661.67     10.72 o 
   9   3   4       93.38       99.96      1.82 o 
  -9   4   4        0.55        1.82      1.66 o 
  -8   4   4       31.48       31.98      1.90 o 
  -7   4   4      306.81      298.60     10.92 o 
  -6   4   4      823.40      807.46     13.43 o 
  -5   4   4     1307.50     1336.04     20.48 o 
  -4   4   4      452.32      436.52      6.48 o 
  -3   4   4      551.75      539.05      2.44 o 
  -2   4   4       62.47       55.03      1.12 o 
  -1   4   4       80.63       90.19      1.52 o 
   0   4   4      541.45      533.23     14.49 o 
   1   4   4     1176.00     1203.94     13.80 o 
   2   4   4      713.17      667.05     15.08 o 
   3   4   4      306.10      291.58      4.83 o 
   4   4   4      140.37      137.04      3.37 o 
   5   4   4      408.12      407.29      3.59 o 
   6   4   4      275.02      276.38      3.30 o 
   7   4   4       91.17       94.09      1.32 o 
   8   4   4       71.13       73.88      1.87 o 
  -8   5   4        0.12        2.62      1.38 o 
  -7   5   4      531.35      515.90     13.06 o 
  -6   5   4      294.47      298.45      7.11 o 
  -5   5   4       74.39       75.02      1.44 o 
  -4   5   4      505.98      485.10      7.98 o 
  -3   5   4       77.32       74.27      1.23 o 
  -2   5   4      246.66      251.14      3.10 o 
  -1   5   4     2228.25     2197.38     42.90 o 
   0   5   4      866.26      864.52     13.06 o 
   1   5   4       10.65       10.11      0.88 o 
   2   5   4       36.30       35.88      1.02 o 
   3   5   4     1020.35      949.67      9.83 o 
   4   5   4      268.09      272.26      3.26 o 
   5   5   4      182.53      175.69      3.39 o 
   6   5   4        0.72        1.33      0.99 o 
   7   5   4      269.96      258.53      7.58 o 
  -7   6   4       60.14       70.30      1.73 o 
  -6   6   4      448.88      434.28     12.05 o 
  -5   6   4      135.90      142.43      3.27 o 
  -4   6   4      426.54      478.34     11.62 o 
  -3   6   4      457.67      469.21      5.05 o 
  -2   6   4       59.92       71.32      2.66 o 
  -1   6   4      959.92      928.38     10.78 o 
   0   6   4     1340.60     1296.67     25.21 o 
   1   6   4      266.92      262.04      4.49 o 
   2   6   4     1415.17     1374.73     23.06 o 
   3   6   4      120.77      105.44      2.06 o 
   4   6   4      355.64      368.61      6.27 o 
   5   6   4       81.01       85.51      1.90 o 
   6   6   4       58.74       54.73      1.77 o 
  -5   7   4       35.07       34.38      1.07 o 
  -4   7   4        0.08        0.60      0.94 o 
  -3   7   4       51.98       50.63      1.01 o 
  -2   7   4       30.69       33.59      1.01 o 
  -1   7   4       57.64       57.72      1.47 o 
   0   7   4       61.65       53.59      1.51 o 
   1   7   4      399.15      396.62      6.48 o 
   2   7   4       38.57       38.05      1.39 o 
   3   7   4        0.33        1.24      1.06 o 
   4   7   4      171.86      185.18      3.97 o 
  -7   0   5       20.60       25.75      2.23 o 
  -5   0   5     1673.10     1794.24     82.39 o 
  -3   0   5       13.48        0.68      1.38 o 
  -1   0   5     2545.73     2353.54     65.68 o 
   1   0   5      589.39      566.73      3.55 o 
   5   0   5     3014.75     3082.03     45.69 o 
   7   0   5      137.97      103.44      2.89 o 
   9   0   5       68.10       63.30      5.74 o 
 -10   1   5       62.95       69.18      2.54 o 
  -9   1   5      173.82      183.93      9.42 o 
  -8   1   5      327.22      334.60     19.35 o 
  -7   1   5      108.67      105.35      9.31 o 
  -6   1   5       57.64       61.58      2.09 o 
  -5   1   5     1485.00     1411.01     32.82 o 
  -4   1   5      907.08      866.02     19.01 o 
  -3   1   5      720.42      712.80     11.26 o 
  -2   1   5     2358.82     2332.52     24.51 o 
  -1   1   5       94.52       97.23      1.66 o 
   0   1   5      224.64      266.35      1.84 o 
   1   1   5      514.27      486.34     12.20 o 
   2   1   5      457.09      484.83      3.48 o 
   3   1   5      457.51      458.83      3.39 o 
   4   1   5      715.07      719.37      8.55 o 
   5   1   5      279.53      293.16      2.32 o 
   6   1   5        1.06        0.71      0.89 o 
   7   1   5      108.88       98.69      1.62 o 
   8   1   5      267.21      239.06      4.37 o 
   9   1   5      128.82      136.16      4.03 o 
 -10   2   5        3.27        3.97      1.73 o 
  -9   2   5       17.22       20.97      1.91 o 
  -8   2   5      110.25      104.05      6.24 o 
  -7   2   5      286.80      296.14     12.06 o 
  -6   2   5       22.32       28.30      2.59 o 
  -5   2   5        0.20        1.23      1.27 o 
  -4   2   5     1384.75     1474.59     33.54 o 
  -3   2   5       24.73       24.86      1.04 o 
  -1   2   5     1882.82     1970.44     34.06 o 
   0   2   5     1678.98     1814.03     29.94 o 
   1   2   5      800.51      859.55     19.21 o 
   2   2   5       80.81       62.02      3.82 o 
   3   2   5      376.01      390.39      7.00 o 
   4   2   5     1208.59     1084.53     18.89 o 
   5   2   5      407.94      429.64      9.99 o 
   6   2   5     2082.87     2129.71     24.47 o 
   7   2   5       59.99       64.58      1.64 o 
   8   2   5       37.52       42.85      1.09 o 
   9   2   5      116.43      123.79      3.21 o 
 -10   3   5       29.03       28.19      2.11 o 
  -9   3   5     1139.61     1125.93     60.50 o 
  -8   3   5      105.31      108.08      4.01 o 
  -7   3   5      778.62      798.18     29.74 o 
  -6   3   5       31.43       28.20      1.03 o 
  -5   3   5      106.85      110.85      3.66 o 
  -4   3   5      387.68      400.16     10.44 o 
  -3   3   5        1.38        5.94      0.64 o 
  -2   3   5      103.38      100.68      1.20 o 
   0   3   5      114.87      131.75      3.39 o 
   1   3   5     1142.97     1262.35     28.64 o 
   2   3   5        4.05       10.75      0.81 o 
   3   3   5        7.93        9.31      0.67 o 
   4   3   5       46.17       48.53      1.25 o 
   5   3   5      173.73      199.19      8.18 o 
   6   3   5      229.26      230.44      2.90 o 
   7   3   5      233.97      216.44      3.50 o 
   8   3   5       38.76       45.53      1.15 o 
   9   3   5        0.06        0.63      1.42 o 
  -9   4   5        8.91        6.43      1.86 o 
  -8   4   5       43.09       43.49      1.63 o 
  -7   4   5        9.55        8.24      0.99 o 
  -6   4   5        0.93        2.78      1.04 o 
  -5   4   5      231.07      219.38      5.43 o 
  -4   4   5        6.77       11.09      1.81 o 
  -3   4   5      492.73      521.30     10.42 o 
  -2   4   5      141.84      146.74      2.50 o 
  -1   4   5     4961.08     5120.97    105.60 o 
   0   4   5     1575.68     1585.36     30.89 o 
   1   4   5      254.68      258.58      5.59 o 
   2   4   5      421.51      413.17      9.26 o 
   3   4   5      456.29      468.39      9.62 o 
   4   4   5       10.53       14.19      0.88 o 
   5   4   5     2289.53     2288.45     19.06 o 
   6   4   5      249.94      254.32      5.58 o 
   7   4   5      613.23      616.81      7.47 o 
   8   4   5        5.09        8.08      1.30 o 
  -8   5   5      664.70      657.14     40.42 o 
  -7   5   5      364.97      351.59     10.43 o 
  -6   5   5        3.01        6.47      0.98 o 
  -5   5   5       69.45       66.36      1.53 o 
  -4   5   5      179.68      186.25      2.56 o 
  -3   5   5        1.71        2.32      0.91 o 
  -2   5   5     1539.72     1525.59     15.07 o 
  -1   5   5     1505.49     1468.17     27.24 o 
   0   5   5      311.24      294.86      4.26 o 
   1   5   5      304.14      317.50      9.23 o 
   2   5   5      519.80      473.71      8.43 o 
   3   5   5      767.15      727.28     14.92 o 
   4   5   5      274.37      249.77      4.13 o 
   5   5   5        2.25        2.16      1.13 o 
   6   5   5       35.59       32.15      1.19 o 
   7   5   5      259.82      258.30      8.60 o 
  -7   6   5       32.68       31.99      1.26 o 
  -6   6   5       24.20       27.26      1.16 o 
  -5   6   5       57.26       63.01      1.12 o 
  -4   6   5        0.99        3.34      0.95 o 
  -3   6   5        0.04        1.36      0.88 o 
  -2   6   5      145.60      153.16      4.15 o 
  -1   6   5       28.08       29.66      1.23 o 
   0   6   5       61.70       59.75      1.15 o 
   1   6   5       41.90       41.67      0.94 o 
   2   6   5        7.51        7.39      0.99 o 
   3   6   5      341.96      346.87      5.90 o 
   4   6   5      542.07      513.15     15.49 o 
   5   6   5      472.48      482.36     14.31 o 
  -4   7   5      102.51      120.60      1.55 o 
  -3   7   5      626.73      593.42     17.24 o 
  -2   7   5       10.75       10.64      0.95 o 
  -1   7   5      368.41      367.10      7.79 o 
   0   7   5      392.33      397.21      9.65 o 
   1   7   5        0.05        0.59      0.99 o 
   2   7   5        0.01        0.58      0.90 o 
   3   7   5       27.63       32.45      1.21 o 
  -8   0   6      426.07      410.07     30.72 o 
  -6   0   6      124.86      130.38      8.10 o 
   2   0   6      745.42      779.66      9.25 o 
   4   0   6      247.94      271.45      2.27 o 
   6   0   6     1633.20     1666.82     55.24 o 
   8   0   6      541.56      678.12     44.30 o 
 -10   1   6       86.21       81.86      4.81 o 
  -9   1   6      804.46      796.09     59.84 o 
  -8   1   6     1323.73     1365.62     84.92 o 
  -7   1   6      110.76      114.77      4.34 o 
  -6   1   6      600.80      608.76     19.06 o 
  -5   1   6       65.56       55.99      1.39 o 
  -4   1   6      899.42      845.21      8.58 o 
  -2   1   6     2121.08     2010.12     34.92 o 
  -1   1   6      285.93      226.50      1.72 o 
   1   1   6      877.74      891.80     10.72 o 
   2   1   6      609.92      636.41      7.63 o 
   3   1   6     2506.65     2450.65     31.13 o 
   4   1   6     1401.16     1393.74     10.96 o 
   5   1   6      807.59      779.68      8.42 o 
   6   1   6       31.67       28.94      1.01 o 
   7   1   6       63.85       49.61      1.14 o 
   8   1   6      179.13      170.65      3.92 o 
   9   1   6       23.57       23.91      1.02 o 
 -10   2   6       18.57       16.40      1.81 o 
  -9   2   6      700.10      696.00     49.10 o 
  -8   2   6       65.55       65.63      2.72 o 
  -7   2   6       32.33       35.23      1.33 o 
  -6   2   6      479.63      510.79     30.82 o 
  -5   2   6     1068.06     1122.52     66.11 o 
  -4   2   6      283.09      291.68      5.79 o 
  -3   2   6     1842.71     1855.49     44.05 o 
  -2   2   6      791.55      793.60     10.03 o 
   0   2   6      187.69      174.18      2.47 o 
   1   2   6     1934.91     1825.56     33.09 o 
   2   2   6     1467.89     1450.48     19.58 o 
   3   2   6      167.81      165.53      1.93 o 
   4   2   6       34.15       42.79      3.93 o 
   5   2   6      558.07      566.84      5.53 o 
   6   2   6      123.27      120.43      2.12 o 
   7   2   6      441.10      439.41      9.17 o 
   8   2   6      321.05      332.32      5.59 o 
   9   2   6      343.65      355.86      4.14 o 
 -10   3   6       33.66       34.78      2.13 o 
  -9   3   6      174.50      183.16      3.15 o 
  -8   3   6      178.94      182.19      7.99 o 
  -7   3   6       26.77       31.31      1.88 o 
  -6   3   6      920.90      917.33     26.99 o 
  -5   3   6      575.75      569.98     19.58 o 
  -4   3   6     1670.65     1643.13     51.93 o 
  -3   3   6     1010.99      994.04     22.30 o 
  -2   3   6     1502.89     1478.86     44.36 o 
  -1   3   6     1025.14      996.67     14.87 o 
   0   3   6      338.79      334.00      5.07 o 
   1   3   6       31.02       34.55      0.91 o 
   2   3   6     1191.03     1193.75     22.76 o 
   3   3   6       49.69       45.81      0.94 o 
   4   3   6      383.85      377.91      6.29 o 
   5   3   6       12.98       16.92      1.08 o 
   6   3   6       23.67       23.77      0.90 o 
   7   3   6      209.65      207.44      3.91 o 
   8   3   6       15.81       16.45      1.04 o 
  -9   4   6        3.71        1.88      1.43 o 
  -8   4   6       20.79       26.78      1.76 o 
  -7   4   6        0.12        1.30      1.33 o 
  -6   4   6      124.24      119.09      2.56 o 
  -5   4   6       51.51       46.75      1.17 o 
  -4   4   6      136.63      136.64      3.80 o 
  -3   4   6      522.38      514.63      7.25 o 
  -2   4   6       34.01       32.47      0.99 o 
  -1   4   6        5.46        8.29      0.66 o 
   0   4   6        9.10       15.91      2.90 o 
   1   4   6     1007.87     1050.25     21.94 o 
   2   4   6      270.13      263.28      8.45 o 
   3   4   6      439.31      465.03      7.81 o 
   4   4   6      613.73      610.26     12.40 o 
   5   4   6       53.65       54.38      1.92 o 
   6   4   6      835.61      849.48      9.49 o 
   7   4   6        0.51        1.35      0.98 o 
   8   4   6      367.81      369.96      5.37 o 
  -8   5   6       26.31       20.60      1.72 o 
  -7   5   6      143.92      130.91      4.00 o 
  -6   5   6      365.98      376.84      9.06 o 
  -5   5   6     1381.23     1319.76     29.13 o 
  -4   5   6       11.26        8.90      0.89 o 
  -3   5   6      303.86      312.17      8.23 o 
  -2   5   6      337.73      348.30      5.40 o 
  -1   5   6        0.32        2.03      0.87 o 
   0   5   6       45.37       43.15      1.05 o 
   1   5   6      467.28      463.20      8.07 o 
   2   5   6      397.01      377.91      5.89 o 
   3   5   6      449.66      449.59      5.83 o 
   4   5   6      173.93      158.07      2.32 o 
   5   5   6      612.81      617.08      8.84 o 
   6   5   6       81.32       78.16      1.25 o 
   7   5   6       55.36       52.06      1.35 o 
  -6   6   6      151.39      139.77      3.70 o 
  -5   6   6       13.90       15.39      0.82 o 
  -4   6   6      208.50      204.13      3.07 o 
  -3   6   6        0.04        0.89      1.13 o 
  -2   6   6      142.50      132.56      2.63 o 
  -1   6   6      127.79      123.58      1.81 o 
   0   6   6        5.14        6.36      0.94 o 
   1   6   6      159.56      156.02      3.07 o 
   2   6   6      130.86      128.30      2.87 o 
   3   6   6       16.54       18.09      0.93 o 
   4   6   6       54.34       54.37      2.23 o 
   5   6   6       66.18       62.67      1.61 o 
  -4   7   6       77.63       78.89      1.57 o 
  -3   7   6      124.86      139.28      1.78 o 
  -2   7   6      609.20      614.86      8.72 o 
  -1   7   6       87.35       84.22      1.68 o 
   0   7   6      283.37      257.40      7.42 o 
   1   7   6      248.20      231.74      5.33 o 
   2   7   6       17.08       15.15      1.33 o 
   3   7   6      243.03      249.76      8.97 o 
  -7   0   7     1812.28     1950.48     78.53 o 
  -5   0   7     1346.39     1327.02     18.03 o 
  -3   0   7        0.50        0.82      1.00 o 
  -1   0   7        4.78        1.52      1.01 o 
   1   0   7     3019.10     2886.64     70.28 o 
   3   0   7     2020.96     2102.62     21.73 o 
   5   0   7       67.50       53.64      1.54 o 
   7   0   7      190.29      183.36      4.13 o 
   9   0   7      231.91      192.53     16.89 o 
 -10   1   7       13.80       11.73      1.99 o 
  -9   1   7      160.41      159.69     11.70 o 
  -8   1   7      479.22      466.00     17.57 o 
  -7   1   7      101.30      105.98      3.96 o 
  -6   1   7      168.85      142.50      2.99 o 
  -5   1   7       10.70        8.66      0.98 o 
  -4   1   7      157.20      180.60      1.66 o 
  -3   1   7     1588.41     1544.85     23.48 o 
  -2   1   7      145.20      114.49      1.43 o 
  -1   1   7     1850.63     1872.10     25.66 o 
   0   1   7      616.45      558.94      2.31 o 
   1   1   7      582.23      581.93      8.33 o 
   2   1   7      998.54      904.64      5.94 o 
   3   1   7      264.20      272.73      3.99 o 
   4   1   7     3548.77     3569.36     23.93 o 
   5   1   7      152.87      157.17      2.07 o 
   6   1   7      488.67      500.74      9.28 o 
   7   1   7       27.50       29.49      1.04 o 
   8   1   7      122.45      100.05      2.62 o 
   9   1   7       35.16       37.66      1.50 o 
 -10   2   7      285.75      281.84      3.35 o 
  -9   2   7      185.72      182.03      6.46 o 
  -8   2   7       22.63       30.43      1.94 o 
  -7   2   7       75.18       74.66      2.55 o 
  -6   2   7     1079.01     1072.07     46.21 o 
  -5   2   7       57.48       55.47      2.60 o 
  -4   2   7     2558.19     2494.10     86.60 o 
  -3   2   7     1150.34     1125.95     17.35 o 
  -2   2   7       92.87       90.81      2.30 o 
  -1   2   7      125.13      153.97      1.45 o 
   0   2   7        2.79        3.13      0.96 o 
   1   2   7       44.22       38.17      0.87 o 
   2   2   7       49.40       56.27      0.96 o 
   3   2   7      424.37      432.19      6.69 o 
   4   2   7       16.76       13.95      0.97 o 
   5   2   7       53.80       60.73      1.76 o 
   6   2   7        0.06        1.88      0.96 o 
   7   2   7       19.12       15.81      1.16 o 
   8   2   7        3.47        3.24      0.99 o 
  -9   3   7      241.21      236.59      8.18 o 
  -8   3   7        5.50        7.01      1.18 o 
  -7   3   7      110.99      107.26      4.06 o 
  -6   3   7       29.24       25.85      1.27 o 
  -5   3   7       19.10       17.77      1.18 o 
  -4   3   7      182.86      203.11      5.61 o 
  -3   3   7     2618.09     2617.97     53.70 o 
  -2   3   7       96.05       90.82      1.12 o 
  -1   3   7     3365.88     3389.68     49.54 o 
   0   3   7        3.03        2.94      0.67 o 
   1   3   7     1217.18     1194.63     26.81 o 
   2   3   7       44.56       43.40      0.93 o 
   3   3   7     2178.60     2185.13     46.39 o 
   4   3   7      667.91      642.13     11.80 o 
   5   3   7     2409.75     2396.04     34.92 o 
   6   3   7      511.89      490.14     13.14 o 
   7   3   7      241.33      239.67      6.70 o 
   8   3   7       23.36       18.49      0.97 o 
  -9   4   7       98.73       89.34      6.09 o 
  -8   4   7      798.35      834.55     45.97 o 
  -7   4   7      206.50      196.97      7.91 o 
  -6   4   7     1148.55     1095.69     45.06 o 
  -5   4   7       35.39       24.75      1.21 o 
  -4   4   7      124.86      115.43      4.56 o 
  -3   4   7     1080.36     1100.67     21.33 o 
  -2   4   7      146.58      164.53      2.18 o 
  -1   4   7      257.76      252.67      5.56 o 
   0   4   7      158.28      148.86      3.08 o 
   1   4   7      144.68      132.32      3.55 o 
   2   4   7       72.05       80.52      2.61 o 
   3   4   7      719.33      694.32     14.61 o 
   4   4   7       77.98       74.23      1.32 o 
   5   4   7        3.15        3.74      0.72 o 
   6   4   7      151.63      159.18      1.37 o 
   7   4   7        0.05        0.36      0.89 o 
  -8   5   7       10.66       13.91      2.44 o 
  -7   5   7       33.83       36.71      1.06 o 
  -6   5   7       41.00       39.66      1.12 o 
  -5   5   7        2.00        0.72      0.94 o 
  -4   5   7        4.28        6.21      0.95 o 
  -3   5   7       29.00       30.05      0.99 o 
  -2   5   7     2289.31     2344.13     71.01 o 
  -1   5   7      289.61      288.31      6.74 o 
   0   5   7      591.02      610.14     10.78 o 
   1   5   7        3.21        5.95      0.87 o 
   2   5   7        3.32        6.44      0.69 o 
   3   5   7       51.97       49.39      1.17 o 
   4   5   7      658.61      698.80     19.56 o 
   5   5   7      108.17      105.33      3.02 o 
   6   5   7      266.18      274.43      3.51 o 
  -6   6   7       16.88       13.80      0.89 o 
  -5   6   7      340.74      329.18      7.52 o 
  -4   6   7      234.61      238.25      5.56 o 
  -3   6   7      107.27       99.30      2.95 o 
  -2   6   7       67.75       67.94      1.35 o 
  -1   6   7      174.35      168.75      2.25 o 
   0   6   7       76.86       74.99      2.03 o 
   1   6   7      241.78      232.41      5.40 o 
   2   6   7       90.58       78.68      2.13 o 
   3   6   7        0.34        4.03      0.92 o 
   4   6   7       91.00       87.63      2.18 o 
   5   6   7      225.11      233.91      6.15 o 
  -4   7   7       58.61       56.78      1.16 o 
  -3   7   7      333.06      351.51      6.05 o 
  -2   7   7       22.99       18.40      1.55 o 
  -1   7   7       37.83       35.68      1.10 o 
   0   7   7       28.95       22.16      1.24 o 
   1   7   7      286.39      292.70      2.13 o 
   2   7   7      159.17      157.93      2.63 o 
  -8   0   8       78.71       75.70      5.40 o 
  -6   0   8      656.86      663.25     17.17 o 
  -4   0   8     3762.15     3775.52     95.49 o 
  -2   0   8      307.51      329.54      2.74 o 
   0   0   8     2153.72     2214.06      9.45 o 
   2   0   8     2255.24     2141.06     18.62 o 
   4   0   8      740.04      732.04      3.49 o 
   6   0   8       33.39       26.89      1.38 o 
   8   0   8        4.62        9.95      1.45 o 
 -10   1   8      329.60      323.85     18.38 o 
  -9   1   8      133.87      140.38      8.60 o 
  -8   1   8      596.57      637.44     27.06 o 
  -7   1   8      177.62      193.58      9.16 o 
  -6   1   8      673.12      683.25     11.88 o 
  -5   1   8       18.51       25.12      4.44 o 
  -4   1   8     1038.47     1035.49     10.59 o 
  -3   1   8      238.54      227.92      1.65 o 
  -2   1   8       52.89       50.91      1.18 o 
  -1   1   8     1497.46     1485.08     15.05 o 
   0   1   8       40.56       45.75      0.96 o 
   1   1   8       29.52       35.45      0.86 o 
   2   1   8      350.87      303.71      3.67 o 
   3   1   8     1670.87     1604.80     27.94 o 
   4   1   8     3632.31     3618.46     27.84 o 
   5   1   8      367.04      367.04      3.28 o 
   6   1   8      150.36      145.43      1.91 o 
   7   1   8       76.05       93.05      3.11 o 
   8   1   8       79.83       95.24      3.64 o 
 -10   2   8       29.97       25.09      2.06 o 
  -9   2   8        0.05        1.83      1.76 o 
  -8   2   8       18.18       19.80      1.29 o 
  -7   2   8      639.62      629.76     29.46 o 
  -6   2   8      365.95      363.86     16.20 o 
  -5   2   8     2154.08     2225.00     70.02 o 
  -4   2   8       10.04        7.00      0.94 o 
  -3   2   8     1241.41     1073.03     17.80 o 
  -2   2   8      302.65      320.71      3.59 o 
  -1   2   8       39.30       63.79      1.55 o 
   0   2   8     1095.91     1074.75     24.13 o 
   1   2   8      714.07      656.53      6.43 o 
   2   2   8      816.32      801.02      9.82 o 
   3   2   8     2003.30     1983.07     40.18 o 
   4   2   8      290.44      281.35      5.83 o 
   5   2   8      309.18      294.18      7.42 o 
   6   2   8      645.99      636.44      3.91 o 
   7   2   8      115.27      112.90      2.69 o 
   8   2   8       19.46       20.21      1.71 o 
  -9   3   8       32.71       37.35      3.59 o 
  -8   3   8      464.51      476.85     14.18 o 
  -7   3   8       92.39       89.08      3.77 o 
  -6   3   8        1.09        3.12      1.19 o 
  -5   3   8       60.86       55.65      1.30 o 
  -4   3   8      277.63      281.30      8.15 o 
  -3   3   8      771.52      701.59     16.53 o 
  -2   3   8       17.40       17.68      0.82 o 
  -1   3   8      205.98      211.65      1.81 o 
   0   3   8      483.86      487.55     12.79 o 
   1   3   8     1023.19      966.08     16.26 o 
   2   3   8     2766.54     2871.48     23.11 o 
   3   3   8        3.60        3.26      0.87 o 
   4   3   8      825.13      816.83     14.41 o 
   5   3   8      370.02      358.02      5.77 o 
   6   3   8       21.39       21.75      1.07 o 
   7   3   8        8.01        9.44      0.88 o 
   8   3   8      235.11      252.83      6.65 o 
  -9   4   8      108.27      130.99      6.62 o 
  -8   4   8        8.69        8.25      1.13 o 
  -7   4   8      603.70      618.19     22.12 o 
  -6   4   8      970.27      907.35     33.16 o 
  -5   4   8     1862.38     1933.00     63.38 o 
  -4   4   8      447.20      438.69     12.40 o 
  -3   4   8      381.93      371.17      8.25 o 
  -2   4   8      628.90      641.14     18.26 o 
  -1   4   8      103.25      110.12      2.28 o 
   0   4   8      319.05      320.05      6.31 o 
   1   4   8       26.01       37.74      1.57 o 
   2   4   8     1975.08     1975.35     53.51 o 
   3   4   8      116.40      118.80      3.12 o 
   4   4   8      152.24      136.56      3.32 o 
   5   4   8      105.80      111.03      3.57 o 
   6   4   8       26.49       28.41      0.91 o 
   7   4   8        5.13        5.63      1.12 o 
  -8   5   8       10.32        9.18      1.66 o 
  -7   5   8      425.69      405.08     13.28 o 
  -6   5   8      100.62      113.60      3.39 o 
  -5   5   8       29.02       25.64      1.28 o 
  -4   5   8      247.88      240.07      4.96 o 
  -3   5   8       20.68       18.41      0.92 o 
  -2   5   8      276.72      266.18      3.44 o 
  -1   5   8      881.09      870.80     18.67 o 
   0   5   8      368.49      375.43      6.30 o 
   1   5   8      222.00      243.33      8.89 o 
   2   5   8       63.97       71.81      2.25 o 
   3   5   8     1365.61     1374.12     31.55 o 
   4   5   8       78.96       79.36      1.79 o 
   5   5   8      110.29      111.89      3.49 o 
   6   5   8        1.23        1.58      0.93 o 
  -6   6   8      120.57      117.11      2.75 o 
  -5   6   8      165.44      176.15      2.40 o 
  -4   6   8      328.94      342.91      8.75 o 
  -3   6   8        0.52        1.40      0.92 o 
  -2   6   8      129.15      139.09      2.38 o 
  -1   6   8      140.85      139.28      2.59 o 
   0   6   8      527.85      523.10      8.72 o 
   1   6   8      275.50      258.66      5.60 o 
   2   6   8      170.10      165.16      5.03 o 
   3   6   8      129.42      140.39      4.61 o 
   4   6   8       22.57       22.41      1.16 o 
  -3   7   8      100.41      102.26      3.09 o 
  -2   7   8       59.12       61.91      2.03 o 
  -1   7   8       22.22       24.68      1.27 o 
   0   7   8        4.79        5.07      1.32 o 
   1   7   8      231.52      247.37      4.84 o 
  -9   0   9        9.37        7.36      2.82 o 
  -7   0   9      255.86      238.36      6.20 o 
  -5   0   9       33.30       26.19      1.26 o 
  -3   0   9      289.24      299.95      2.58 o 
  -1   0   9      263.63      241.16      2.16 o 
   1   0   9      219.98      196.44      7.56 o 
   3   0   9      219.31      205.17      1.88 o 
   5   0   9      981.74     1012.77     30.19 o 
   7   0   9      644.02      613.85     20.42 o 
 -10   1   9        0.20        0.61      2.07 o 
  -9   1   9       18.71       19.27      1.55 o 
  -8   1   9       62.17       65.87      1.88 o 
  -7   1   9       26.72       32.21      1.36 o 
  -6   1   9      851.78      891.30     17.35 o 
  -5   1   9      789.60      796.69      8.74 o 
  -4   1   9     1389.36     1358.22      6.52 o 
  -3   1   9      585.27      558.94     11.59 o 
  -2   1   9       42.34       31.79      0.86 o 
  -1   1   9      744.99      745.10     10.89 o 
   0   1   9      276.70      322.26      3.45 o 
   1   1   9       45.15       46.21      0.93 o 
   2   1   9      457.82      427.80      5.59 o 
   3   1   9      227.26      199.66      1.39 o 
   4   1   9      491.61      492.71      6.14 o 
   5   1   9       31.84       32.91      1.09 o 
   6   1   9        0.14        0.65      0.92 o 
   7   1   9      285.03      285.23      6.72 o 
   8   1   9       73.01       64.42      2.52 o 
 -10   2   9       49.47       50.02      3.79 o 
  -9   2   9      135.87      129.05      5.31 o 
  -8   2   9      562.76      565.72     20.78 o 
  -7   2   9     1267.56     1220.81     78.91 o 
  -6   2   9       49.10       44.21      1.37 o 
  -5   2   9       73.39       53.48      2.03 o 
  -4   2   9      616.27      609.40      5.89 o 
  -3   2   9       21.25       27.96      0.93 o 
  -2   2   9     2249.07     2267.82     44.78 o 
  -1   2   9      987.97      988.51     17.97 o 
   0   2   9     2059.67     2059.02     32.51 o 
   1   2   9      448.06      461.73      8.57 o 
   2   2   9     1304.01     1193.36     30.44 o 
   3   2   9      267.21      271.08      2.98 o 
   4   2   9      405.46      385.83      6.25 o 
   5   2   9       24.08       30.05      1.07 o 
   6   2   9      593.25      566.71      9.80 o 
   7   2   9        5.88        8.05      0.99 o 
   8   2   9       17.34       19.79      1.05 o 
  -9   3   9      513.51      546.97     14.60 o 
  -8   3   9       12.33       15.27      1.55 o 
  -7   3   9      422.24      418.96     26.93 o 
  -6   3   9       24.88       30.67      2.08 o 
  -5   3   9     1707.20     1699.00     60.36 o 
  -4   3   9      138.31      153.38      5.30 o 
  -3   3   9      615.19      596.36     15.87 o 
  -2   3   9       27.63       26.37      0.91 o 
  -1   3   9        7.25        9.29      0.67 o 
   0   3   9        2.89        4.12      0.69 o 
   1   3   9      105.77       88.84      2.15 o 
   2   3   9       16.19       14.77      1.35 o 
   3   3   9        4.88        4.90      0.85 o 
   4   3   9       45.42       46.07      1.12 o 
   5   3   9        4.03        4.91      0.81 o 
   6   3   9       11.91       13.26      1.03 o 
   7   3   9       43.71       36.97      0.95 o 
  -8   4   9       53.77       51.37      2.03 o 
  -7   4   9       31.87       33.81      1.82 o 
  -6   4   9       16.31       10.17      0.91 o 
  -5   4   9       20.09       17.67      1.17 o 
  -4   4   9        6.60        7.33      0.83 o 
  -3   4   9     2423.81     2511.56     65.81 o 
  -2   4   9      214.31      222.57      5.66 o 
  -1   4   9     2354.48     2446.20     42.93 o 
   0   4   9      733.79      750.41     15.70 o 
   1   4   9        4.26        4.06      1.20 o 
   2   4   9      310.21      305.12      8.48 o 
   3   4   9      133.44      126.59      4.53 o 
   4   4   9       21.74       23.28      0.78 o 
   5   4   9      543.44      546.27     11.15 o 
   6   4   9      349.82      355.37     10.97 o 
   7   4   9      112.57      113.39      3.32 o 
  -7   5   9      393.91      372.35     11.23 o 
  -6   5   9        5.35        3.75      0.97 o 
  -5   5   9       40.32       37.57      1.12 o 
  -4   5   9      111.25      114.17      3.75 o 
  -3   5   9       60.91       71.74      1.91 o 
  -2   5   9     1117.41     1096.90     16.60 o 
  -1   5   9      158.09      153.80      3.28 o 
   0   5   9      314.03      302.67      7.56 o 
   1   5   9       96.27       91.84      1.24 o 
   2   5   9      225.39      207.67      4.44 o 
   3   5   9      751.87      757.64     20.07 o 
   4   5   9        0.18        1.72      0.87 o 
   5   5   9        0.65        2.01      0.85 o 
  -6   6   9       35.27       41.05      2.47 o 
  -5   6   9       73.59       76.45      1.21 o 
  -4   6   9      118.41      124.98      2.14 o 
  -3   6   9      308.59      307.35      3.78 o 
  -2   6   9      449.67      462.20     13.76 o 
  -1   6   9       35.89       41.72      1.87 o 
   0   6   9        0.78        0.66      0.86 o 
   1   6   9      287.50      293.11      4.94 o 
   2   6   9       12.89       12.34      1.04 o 
   3   6   9      184.84      188.40      4.94 o 
   4   6   9      319.88      310.54     10.31 o 
  -2   7   9       15.12       11.95      1.66 o 
  -1   7   9      162.33      164.41      1.74 o 
   0   7   9      182.84      190.76      3.84 o 
  -8   0  10       46.15       39.39      1.97 o 
  -6   0  10      232.62      236.79      7.06 o 
  -4   0  10      453.91      456.19      3.09 o 
  -2   0  10       28.44       18.33      1.03 o 
   0   0  10       22.76       36.21      1.23 o 
   2   0  10      887.48      820.01     19.82 o 
   4   0  10     1249.41     1243.26      5.89 o 
   6   0  10      139.22      139.28      1.80 o 
   8   0  10      393.18      451.02      3.05 o 
 -10   1  10      120.82      112.67     19.36 o 
  -9   1  10      370.73      375.55     19.21 o 
  -8   1  10      175.34      183.51      4.78 o 
  -7   1  10       15.30       15.55      1.01 o 
  -6   1  10       43.11       42.61      1.30 o 
  -5   1  10      285.62      275.45      5.27 o 
  -4   1  10      100.15       89.39      1.62 o 
  -3   1  10     2166.78     2042.39     31.34 o 
  -2   1  10      113.74      132.47      1.32 o 
  -1   1  10       61.22       53.56      1.38 o 
   0   1  10     1449.36     1513.58     18.81 o 
   1   1  10       30.58       29.55      1.72 o 
   2   1  10      418.06      378.06      3.17 o 
   3   1  10      108.47      116.42      1.91 o 
   4   1  10      325.49      341.58      3.87 o 
   5   1  10      637.06      629.62      5.62 o 
   6   1  10      115.59       96.65      2.27 o 
   7   1  10      266.73      298.37      5.35 o 
   8   1  10        1.33        3.45      1.28 o 
 -10   2  10       95.61       96.81      7.19 o 
  -9   2  10      537.94      590.14     27.57 o 
  -8   2  10      117.33      120.46      3.58 o 
  -7   2  10       77.29       77.20      2.18 o 
  -6   2  10      313.17      297.40      9.37 o 
  -5   2  10        0.15        1.73      1.02 o 
  -4   2  10      824.60      849.83      8.33 o 
  -3   2  10        8.17       11.40      0.86 o 
  -2   2  10      403.77      384.92      4.15 o 
  -1   2  10      226.47      239.72      3.30 o 
   0   2  10      222.86      248.55      4.56 o 
   1   2  10      467.52      434.84      7.72 o 
   2   2  10      444.20      442.34      6.75 o 
   3   2  10     1793.49     1772.77     20.02 o 
   4   2  10       71.90       73.45      1.13 o 
   5   2  10     1564.24     1518.85     32.42 o 
   6   2  10       69.47       70.43      1.30 o 
   7   2  10      137.19      124.47      3.61 o 
  -9   3  10        3.82        5.36      1.94 o 
  -8   3  10       49.72       45.96      3.63 o 
  -7   3  10       64.11       59.71      2.88 o 
  -6   3  10      828.90      893.48     33.65 o 
  -5   3  10       22.29       21.35      1.02 o 
  -4   3  10     1855.26     1891.30     53.52 o 
  -3   3  10      165.11      164.46      3.99 o 
  -2   3  10     4395.78     4432.31     75.13 o 
  -1   3  10       53.16       51.36      1.09 o 
   0   3  10     1167.00     1104.36     19.22 o 
   1   3  10      317.59      294.17      6.18 o 
   2   3  10       14.72       23.79      3.49 o 
   3   3  10       31.16       27.91      1.02 o 
   4   3  10      374.73      387.50      6.21 o 
   5   3  10      319.16      308.15      5.84 o 
   6   3  10      117.93      123.17      1.99 o 
   7   3  10        1.80        4.34      0.97 o 
  -8   4  10       30.96       31.30      1.57 o 
  -7   4  10        4.81        3.38      1.19 o 
  -6   4  10        5.15        1.83      1.13 o 
  -5   4  10        5.97        7.94      0.88 o 
  -4   4  10        8.32       15.25      0.81 o 
  -3   4  10      841.80      835.13     24.38 o 
  -2   4  10        3.66        4.80      0.93 o 
  -1   4  10        6.56        8.27      0.94 o 
   0   4  10       88.38       90.52      2.14 o 
   1   4  10     1471.56     1499.16     26.30 o 
   2   4  10      519.90      502.52      6.57 o 
   3   4  10      222.18      229.28      6.62 o 
   4   4  10      155.09      155.73      4.97 o 
   5   4  10       15.27       18.73      0.92 o 
   6   4  10      206.36      199.71      7.32 o 
  -7   5  10      403.66      391.54     18.71 o 
  -6   5  10        0.28        0.49      0.96 o 
  -5   5  10      212.03      195.07      4.52 o 
  -4   5  10       67.02       62.93      2.32 o 
  -3   5  10       30.33       29.00      0.94 o 
  -2   5  10       97.36       94.51      2.21 o 
  -1   5  10        0.61        0.79      0.74 o 
   0   5  10      203.85      200.58      5.40 o 
   1   5  10      375.92      353.14      9.75 o 
   2   5  10       84.01       75.16      1.53 o 
   3   5  10      203.19      201.13      3.98 o 
   4   5  10      164.11      174.95      6.31 o 
   5   5  10      399.31      423.74     16.40 o 
  -5   6  10       22.88       22.48      1.21 o 
  -4   6  10       29.34       25.98      1.00 o 
  -3   6  10       11.00       11.62      0.89 o 
  -2   6  10        0.30       -0.23      0.86 o 
  -1   6  10      103.74      112.82      4.13 o 
   0   6  10       11.40       15.58      0.94 o 
   1   6  10      111.85      117.88      1.75 o 
   2   6  10       42.11       47.92      1.52 o 
   3   6  10        2.00        3.14      0.99 o 
  -9   0  11       67.04       69.12      2.67 o 
  -7   0  11      638.74      650.95     21.47 o 
  -5   0  11      499.05      517.21      3.38 o 
  -3   0  11        7.82       11.88      1.10 o 
  -1   0  11        4.69        2.53      1.00 o 
   1   0  11        4.46        4.29      0.87 o 
   3   0  11        2.79        6.42      1.34 o 
   5   0  11      348.90      314.46     14.95 o 
   7   0  11      173.34      171.82      5.20 o 
 -10   1  11        0.97        1.10      2.21 o 
  -9   1  11       31.38       30.50      1.59 o 
  -8   1  11      379.41      353.72      6.35 o 
  -7   1  11        1.02        2.83      1.11 o 
  -6   1  11     1166.70     1108.76     11.57 o 
  -5   1  11      359.95      363.60      4.05 o 
  -4   1  11        7.48        3.50      1.01 o 
  -3   1  11      358.96      341.54      2.86 o 
  -2   1  11       39.81       33.76      0.92 o 
  -1   1  11      156.36      159.60      1.97 o 
   0   1  11      524.65      513.64      5.85 o 
   1   1  11      273.01      261.87      2.24 o 
   2   1  11      681.80      674.50      6.49 o 
   3   1  11       47.22       47.22      1.89 o 
   4   1  11      445.77      454.02      7.83 o 
   5   1  11        3.44        3.78      0.98 o 
   6   1  11       25.32       35.49      1.13 o 
   7   1  11      291.34      311.48      3.04 o 
  -9   2  11      229.82      237.21      9.51 o 
  -8   2  11      165.61      183.72      9.35 o 
  -7   2  11       18.33       17.12      1.11 o 
  -6   2  11     1660.47     1676.71     45.17 o 
  -5   2  11     1080.73     1065.31     23.48 o 
  -4   2  11     1843.84     1803.01     24.78 o 
  -3   2  11      702.06      672.28     12.10 o 
  -2   2  11       84.27       97.41      1.99 o 
  -1   2  11      378.73      404.92      7.17 o 
   0   2  11      390.23      397.95      7.20 o 
   1   2  11       70.21       63.98      1.27 o 
   2   2  11       22.41       24.04      2.70 o 
   3   2  11     1044.79     1045.54     13.38 o 
   4   2  11       86.97       84.81      1.70 o 
   5   2  11       26.91       27.35      0.92 o 
   6   2  11       41.09       44.27      2.47 o 
   7   2  11       18.95       22.91      1.05 o 
  -9   3  11      308.61      309.83     11.41 o 
  -8   3  11        1.79        0.86      1.42 o 
  -7   3  11      233.55      233.45     14.73 o 
  -6   3  11       18.94       22.71      1.65 o 
  -5   3  11      141.55      131.67      2.68 o 
  -4   3  11       25.90       30.35      1.14 o 
  -3   3  11     1244.08     1260.09     30.90 o 
  -2   3  11        8.43        9.48      0.85 o 
  -1   3  11      517.58      521.13     12.59 o 
   0   3  11       60.84       56.17      1.24 o 
   1   3  11     1396.20     1399.74     23.92 o 
   2   3  11      189.55      195.48      3.65 o 
   3   3  11     1791.55     1754.73     46.75 o 
   4   3  11       49.91       42.91      1.59 o 
   5   3  11      317.38      317.14      4.75 o 
   6   3  11        0.41       -0.90      0.89 o 
  -8   4  11        0.15        1.13      1.43 o 
  -7   4  11       60.87       70.01      3.24 o 
  -6   4  11       95.12       81.85      3.25 o 
  -5   4  11      213.99      240.24      7.67 o 
  -4   4  11      853.73      828.64     25.69 o 
  -3   4  11      521.81      515.76     11.96 o 
  -2   4  11       12.61       11.68      0.92 o 
  -1   4  11      566.68      539.90      5.71 o 
   0   4  11        1.39        0.35      0.88 o 
   1   4  11      652.58      642.93     17.68 o 
   2   4  11        0.55        0.49      0.77 o 
   3   4  11       82.22       75.05      3.70 o 
   4   4  11      286.15      293.27      9.59 o 
   5   4  11       33.93       35.98      1.03 o 
   6   4  11      277.76      305.32     10.05 o 
  -7   5  11        1.20        2.41      1.28 o 
  -6   5  11       19.19       21.29      1.31 o 
  -5   5  11       99.87      102.87      3.91 o 
  -4   5  11      469.84      474.72     11.31 o 
  -3   5  11       53.44       66.56      5.54 o 
  -2   5  11     1228.87     1263.38     40.97 o 
  -1   5  11       60.71       64.98      1.82 o 
   0   5  11       19.21       23.79      1.01 o 
   1   5  11       50.38       58.59      2.99 o 
   2   5  11       61.59       64.16      3.57 o 
   3   5  11       10.19        9.74      0.90 o 
   4   5  11      327.86      326.26     10.57 o 
  -5   6  11        2.94        1.93      1.14 o 
  -4   6  11       44.86       51.83      1.09 o 
  -3   6  11        7.90        5.63      1.06 o 
  -2   6  11        8.22       11.94      2.27 o 
  -1   6  11       21.30       24.41      0.86 o 
   0   6  11       65.33       61.42      1.18 o 
   1   6  11       67.46       75.58      1.05 o 
   2   6  11        5.26        4.28      1.03 o 
  -8   0  12      165.45      170.21      4.09 o 
  -6   0  12       43.25       39.48      4.03 o 
  -4   0  12     2466.93     2505.93     13.17 o 
  -2   0  12      137.04      141.78      4.30 o 
   0   0  12       87.58       84.86      1.56 o 
   2   0  12     1001.66      999.62     13.46 o 
   4   0  12        0.03        1.81      1.54 o 
   6   0  12       82.73       87.09      2.77 o 
  -9   1  12       50.20       53.22      4.68 o 
  -8   1  12      553.00      563.78      8.40 o 
  -7   1  12      199.55      202.03      3.32 o 
  -6   1  12      946.26      917.27      7.05 o 
  -5   1  12      323.46      311.40      4.52 o 
  -4   1  12      349.96      326.98      1.84 o 
  -3   1  12     2207.41     2156.55     21.84 o 
  -2   1  12      949.42      962.07      6.86 o 
  -1   1  12      862.32      904.08     14.19 o 
   0   1  12       25.06       27.09      1.08 o 
   1   1  12      334.86      336.45      5.64 o 
   2   1  12     1170.20     1134.27     10.53 o 
   3   1  12     2346.10     2326.27     24.43 o 
   4   1  12     3041.62     2982.64     27.87 o 
   5   1  12      711.58      726.50      7.97 o 
   6   1  12       78.88       71.19      2.53 o 
   7   1  12        1.47        3.39      0.96 o 
  -9   2  12      152.71      154.56      2.31 o 
  -8   2  12      266.21      263.14     12.51 o 
  -7   2  12       30.11       32.15      1.16 o 
  -6   2  12       49.30       52.90      1.61 o 
  -5   2  12     2369.85     2403.03     48.58 o 
  -4   2  12      136.50      141.17      2.90 o 
  -3   2  12     1114.71     1069.13     11.64 o 
  -2   2  12      747.38      704.60      9.20 o 
  -1   2  12       78.20       55.43      1.18 o 
   0   2  12       80.91       78.48      1.16 o 
   1   2  12      733.00      696.87      5.49 o 
   2   2  12      174.03      172.10      3.35 o 
   3   2  12      825.49      831.36      8.49 o 
   4   2  12      123.67      117.83      1.23 o 
   5   2  12       20.53       19.74      1.16 o 
   6   2  12      577.31      570.87     13.49 o 
   7   2  12       15.69       20.56      1.49 o 
  -8   3  12      351.74      347.13     23.94 o 
  -7   3  12       22.68       18.14      1.20 o 
  -6   3  12        5.89        7.56      0.89 o 
  -5   3  12       23.71       19.08      1.37 o 
  -4   3  12      289.48      279.58      5.57 o 
  -3   3  12      436.95      418.16      6.59 o 
  -2   3  12       16.78       21.44      1.69 o 
  -1   3  12        0.78        0.84      1.07 o 
   0   3  12        3.62        9.43      1.85 o 
   1   3  12      110.38      111.30      2.76 o 
   2   3  12      371.95      357.79      6.81 o 
   3   3  12      140.20      133.18      3.61 o 
   4   3  12      927.46      942.38     20.20 o 
   5   3  12       35.72       32.98      1.19 o 
   6   3  12      245.73      241.22      7.58 o 
  -8   4  12       34.57       30.27      1.75 o 
  -7   4  12      174.31      192.54      8.62 o 
  -6   4  12      837.56      852.24     28.69 o 
  -5   4  12       75.04       92.26      3.89 o 
  -4   4  12      300.52      291.87      6.51 o 
  -3   4  12      454.75      440.67     10.17 o 
  -2   4  12      288.89      271.64      6.70 o 
  -1   4  12     1066.92     1038.66     18.93 o 
   0   4  12      312.04      293.32      6.08 o 
   1   4  12        1.09        1.31      0.86 o 
   2   4  12     1640.39     1605.72     34.15 o 
   3   4  12       15.07       16.83      0.97 o 
   4   4  12      127.34      129.57      3.74 o 
   5   4  12      113.26      116.35      4.31 o 
  -6   5  12      135.58      139.54      3.71 o 
  -5   5  12        0.60        4.36      2.32 o 
  -4   5  12       35.67       32.91      1.03 o 
  -3   5  12      256.05      277.19      6.00 o 
  -2   5  12      250.41      249.91      5.40 o 
  -1   5  12      128.61      138.13      1.52 o 
   0   5  12        1.85        2.01      0.92 o 
   1   5  12      286.20      310.56     12.70 o 
   2   5  12       47.98       51.09      2.08 o 
   3   5  12      431.54      454.59     16.17 o 
   4   5  12      149.60      169.18      6.50 o 
  -4   6  12      556.16      597.14     19.39 o 
  -3   6  12        0.88        1.85      0.85 o 
  -2   6  12      172.29      176.12      2.41 o 
  -1   6  12       16.55       17.04      0.84 o 
   0   6  12       15.99       16.54      0.89 o 
   1   6  12      203.15      195.63      6.22 o 
  -9   0  13      135.51      148.69      9.08 o 
  -7   0  13     1387.01     1323.04     26.79 o 
  -5   0  13     1178.18     1153.01     11.44 o 
  -3   0  13      783.51      801.89      7.50 o 
  -1   0  13      114.96      123.94      2.21 o 
   1   0  13      991.23      947.65     14.54 o 
   3   0  13      150.67      152.75      1.85 o 
   5   0  13      347.81      372.79     16.13 o 
  -9   1  13        9.43       10.15      1.42 o 
  -8   1  13      176.18      172.19      2.47 o 
  -7   1  13        1.31       -0.27      1.14 o 
  -6   1  13      334.85      334.75      2.07 o 
  -5   1  13       99.14      109.38      1.26 o 
  -4   1  13      289.44      281.96      3.64 o 
  -3   1  13     1030.24     1010.62      8.48 o 
  -2   1  13      176.72      170.14      2.69 o 
  -1   1  13      387.12      402.03      1.81 o 
   0   1  13      129.14      128.91      1.42 o 
   1   1  13      434.78      433.89      8.42 o 
   2   1  13        5.43        4.49      0.79 o 
   3   1  13      465.67      450.35      4.91 o 
   4   1  13      111.88      104.82      1.13 o 
   5   1  13        0.01        2.18      1.15 o 
   6   1  13       43.81       43.00      1.20 o 
  -9   2  13       19.73       17.14      1.70 o 
  -8   2  13      121.50      115.15      1.81 o 
  -7   2  13      223.92      210.10      6.78 o 
  -6   2  13      133.46      128.67      2.47 o 
  -5   2  13      472.22      425.98      7.01 o 
  -4   2  13       95.91      103.87      1.98 o 
  -3   2  13       94.86       92.78      1.49 o 
  -2   2  13      300.46      306.27      3.62 o 
  -1   2  13       66.34       86.82      1.11 o 
   0   2  13     1653.39     1671.73     17.88 o 
   1   2  13       95.73      109.35      1.18 o 
   2   2  13      897.70      861.33     12.10 o 
   3   2  13        2.86        4.01      0.85 o 
   4   2  13       20.84       26.09      2.05 o 
   5   2  13      191.21      186.71      2.61 o 
   6   2  13      214.20      214.49      3.92 o 
  -8   3  13      663.16      697.65     36.20 o 
  -7   3  13      306.33      285.10     10.39 o 
  -6   3  13        5.94       10.86      1.27 o 
  -5   3  13     1044.76      975.97     31.88 o 
  -4   3  13      163.35      154.52      1.38 o 
  -3   3  13      585.48      572.58     17.45 o 
  -2   3  13       64.20       54.57      1.10 o 
  -1   3  13      372.97      377.46      5.65 o 
   0   3  13      119.71      121.29      1.39 o 
   1   3  13      300.07      291.17      4.42 o 
   2   3  13        1.23        1.75      0.86 o 
   3   3  13      197.83      205.51      4.69 o 
   4   3  13        2.75        5.10      1.23 o 
   5   3  13       53.54       58.33      1.14 o 
  -7   4  13       46.40       42.21      1.85 o 
  -6   4  13      153.62      138.73      4.60 o 
  -5   4  13      209.69      196.53      4.06 o 
  -4   4  13      270.20      265.50      5.23 o 
  -3   4  13      456.68      459.42      9.49 o 
  -2   4  13        0.06        0.81      0.78 o 
  -1   4  13      280.61      279.87      5.50 o 
   0   4  13       37.26       41.87      1.05 o 
   1   4  13        0.14        1.04      0.93 o 
   2   4  13      967.71     1000.85     22.98 o 
   3   4  13       67.56       73.71      2.45 o 
   4   4  13      327.08      339.38     15.34 o 
  -6   5  13      124.01      127.63      3.26 o 
  -5   5  13        2.56        4.78      0.97 o 
  -4   5  13       80.29       81.81      2.95 o 
  -3   5  13        1.99        3.78      1.01 o 
  -2   5  13      415.97      407.67      9.44 o 
  -1   5  13       46.55       49.41      0.95 o 
   0   5  13       26.61       18.36      1.04 o 
   1   5  13       12.33       13.09      1.01 o 
   2   5  13      107.53      115.45      4.17 o 
   3   5  13        0.45        2.00      1.06 o 
  -3   6  13        3.24        3.82      1.15 o 
  -2   6  13       11.31       13.61      1.04 o 
  -1   6  13      356.44      394.58     10.66 o 
   0   6  13       50.17       56.92      1.30 o 
  -8   0  14      147.91      163.27      5.07 o 
  -6   0  14        3.93        3.67      1.46 o 
  -4   0  14     2449.36     2407.65      8.27 o 
  -2   0  14     1319.13     1317.06      8.70 o 
   0   0  14       10.67       10.59      1.12 o 
   2   0  14      780.80      780.20     17.22 o 
   4   0  14      417.60      421.11      4.48 o 
   6   0  14       86.86       91.23      1.89 o 
  -9   1  14      271.68      287.10      6.78 o 
  -8   1  14        3.21        4.75      1.20 o 
  -7   1  14      124.01      123.56      1.87 o 
  -6   1  14       37.88       34.76      0.96 o 
  -5   1  14      200.19      194.11      1.65 o 
  -4   1  14      174.22      161.91      1.76 o 
  -3   1  14      836.90      842.45      7.01 o 
  -2   1  14       12.35       12.22      0.87 o 
  -1   1  14      707.70      713.75      5.69 o 
   0   1  14     1161.42     1097.25     16.48 o 
   1   1  14       42.63       39.60      1.15 o 
   2   1  14      585.85      577.68      5.01 o 
   3   1  14      189.94      182.79      1.27 o 
   4   1  14        0.10        0.97      0.94 o 
   5   1  14      212.55      214.68      5.10 o 
   6   1  14       17.95       26.17      1.23 o 
  -8   2  14       53.01       56.92      1.37 o 
  -7   2  14       85.26       92.61      1.57 o 
  -6   2  14       82.01       81.37      1.87 o 
  -5   2  14      313.20      300.08      6.88 o 
  -4   2  14        6.13        4.98      0.83 o 
  -3   2  14        2.95        4.72      1.09 o 
  -2   2  14       50.45       55.16      1.14 o 
  -1   2  14       18.83       12.55      1.05 o 
   0   2  14       78.87       87.07      1.80 o 
   1   2  14      680.34      659.84      9.08 o 
   2   2  14        1.19        1.38      0.80 o 
   3   2  14     1207.23     1209.54     14.85 o 
   4   2  14      266.01      276.55      5.86 o 
   5   2  14      569.93      533.73     12.36 o 
  -8   3  14      241.61      260.13     10.26 o 
  -7   3  14      146.84      170.17      4.95 o 
  -6   3  14      557.14      613.00     10.98 o 
  -5   3  14      706.57      711.51     18.88 o 
  -4   3  14      458.04      444.02      5.99 o 
  -3   3  14       23.65       20.65      0.88 o 
  -2   3  14     3072.07     3092.33     43.30 o 
  -1   3  14        7.74        5.33      0.90 o 
   0   3  14     1198.53     1155.41     16.93 o 
   1   3  14      334.49      313.98      4.97 o 
   2   3  14        6.60       10.58      1.52 o 
   3   3  14       16.07       13.34      1.14 o 
   4   3  14      152.18      155.17      2.62 o 
   5   3  14       13.02        9.34      1.18 o 
  -7   4  14       19.80       21.92      1.37 o 
  -6   4  14       59.98       80.46      2.02 o 
  -5   4  14        1.44        2.78      0.99 o 
  -4   4  14       11.89       17.67      1.01 o 
  -3   4  14        0.51        0.82      1.00 o 
  -2   4  14        4.51        4.26      1.11 o 
  -1   4  14      311.77      317.62      5.11 o 
   0   4  14      241.99      254.18      9.06 o 
   1   4  14       32.65       31.42      2.22 o 
   2   4  14      365.84      354.28     11.55 o 
   3   4  14       10.59       13.02      1.84 o 
   4   4  14        0.30        0.53      1.28 o 
  -5   5  14        1.45        2.13      1.00 o 
  -4   5  14        1.03        2.01      0.91 o 
  -3   5  14       21.86       24.13      0.93 o 
  -2   5  14       34.75       31.55      1.11 o 
  -1   5  14      188.14      190.25      3.33 o 
   0   5  14       57.98       53.81      1.28 o 
   1   5  14      413.05      380.75      8.31 o 
   2   5  14       48.01       38.44      1.87 o 
  -7   0  15      191.89      207.52      3.61 o 
  -5   0  15        1.11        0.45      1.21 o 
  -3   0  15      141.08      143.68      1.75 o 
  -1   0  15       58.48       59.24      1.49 o 
   1   0  15     1330.03     1300.80     50.60 o 
   3   0  15       28.92       25.29      1.31 o 
   5   0  15       68.63       55.27      2.00 o 
  -8   1  15        4.39        2.48      1.10 o 
  -7   1  15      174.01      163.11      1.66 o 
  -6   1  15      674.25      652.36      6.75 o 
  -5   1  15      127.91      123.34      1.34 o 
  -4   1  15      171.77      162.21      2.68 o 
  -3   1  15       96.44       88.85      1.17 o 
  -2   1  15       28.88       31.16      0.92 o 
  -1   1  15      150.76      150.99      1.71 o 
   0   1  15      420.97      428.60      7.43 o 
   1   1  15      126.15      131.93      3.01 o 
   2   1  15      111.38      112.10      1.48 o 
   3   1  15       78.73       80.99      1.43 o 
   4   1  15       42.24       40.74      1.34 o 
   5   1  15      213.78      213.50      2.70 o 
  -8   2  15      357.84      379.19      9.26 o 
  -7   2  15        5.44        4.28      1.07 o 
  -6   2  15       94.90       97.02      2.04 o 
  -5   2  15      517.96      497.63      9.90 o 
  -4   2  15      417.11      412.96      4.18 o 
  -3   2  15      211.03      202.32      1.81 o 
  -2   2  15      343.02      360.14      5.28 o 
  -1   2  15        1.81        2.17      0.80 o 
   0   2  15      147.01      165.94      1.30 o 
   1   2  15       21.15       23.14      0.81 o 
   2   2  15       25.44       26.81      1.08 o 
   3   2  15      124.52      124.30      2.62 o 
   4   2  15      127.87      125.90      7.36 o 
   5   2  15        9.28       10.58      1.29 o 
  -7   3  15        5.92        4.68      1.00 o 
  -6   3  15       18.75       21.53      1.07 o 
  -5   3  15       65.10       73.68      1.78 o 
  -4   3  15       36.61       33.43      1.12 o 
  -3   3  15      206.78      227.24      3.36 o 
  -2   3  15       18.69       16.07      2.33 o 
  -1   3  15        3.44       10.66      3.63 o 
   0   3  15      135.01      119.92      1.37 o 
   1   3  15      626.57      645.04     12.44 o 
   2   3  15        0.73        0.84      0.92 o 
   3   3  15      700.23      702.86     20.50 o 
   4   3  15        4.43        5.12      1.08 o 
  -6   4  15        0.08        0.00      1.18 o 
  -5   4  15      203.86      207.23      5.29 o 
  -4   4  15      527.62      497.57     11.82 o 
  -3   4  15       94.51       81.98      1.75 o 
  -2   4  15       23.95       22.58      1.16 o 
  -1   4  15      271.77      266.79      5.08 o 
   0   4  15       20.98       22.43      1.16 o 
   1   4  15        1.92        3.99      1.32 o 
   2   4  15       23.01       28.63      2.14 o 
   3   4  15      130.01      139.23      4.98 o 
  -4   5  15      427.95      473.79      7.73 o 
  -3   5  15      381.96      406.29     11.08 o 
  -2   5  15      259.28      256.00      2.58 o 
  -1   5  15      139.72      152.59      6.69 o 
   0   5  15       79.82       82.80      3.60 o 
   1   5  15       19.01       15.87      1.11 o 
  -8   0  16        2.73        2.63      1.88 o 
  -6   0  16      199.23      200.61      5.20 o 
  -4   0  16     1881.72     1884.95     10.88 o 
  -2   0  16      766.37      758.63      5.42 o 
   0   0  16      650.86      683.83     28.50 o 
   2   0  16      107.70      112.64      3.87 o 
   4   0  16       50.94       50.44      1.41 o 
  -8   1  16      111.73      105.50      1.88 o 
  -7   1  16       63.73       67.22      1.19 o 
  -6   1  16       16.41       16.89      1.14 o 
  -5   1  16       23.29       19.69      1.30 o 
  -4   1  16      830.88      802.46      3.76 o 
  -3   1  16     1140.55     1133.23      5.29 o 
  -2   1  16      322.36      333.94      4.86 o 
  -1   1  16       89.55       88.31      1.90 o 
   0   1  16       46.02       47.98      1.06 o 
   1   1  16       42.26       41.33      1.25 o 
   2   1  16      303.21      295.82      5.64 o 
   3   1  16      369.47      361.59     10.57 o 
   4   1  16      384.54      362.16      9.61 o 
  -7   2  16      223.65      222.29      2.73 o 
  -6   2  16        9.02       10.55      1.22 o 
  -5   2  16      883.44      873.29     12.03 o 
  -4   2  16        5.03        6.95      1.48 o 
  -3   2  16      220.28      218.12      2.65 o 
  -2   2  16      131.71      119.45      1.58 o 
  -1   2  16      489.53      478.96      4.66 o 
   0   2  16        1.76        6.43      1.00 o 
   1   2  16      538.74      551.63     10.71 o 
   2   2  16        3.27        2.46      1.10 o 
   3   2  16      404.49      399.50      8.53 o 
   4   2  16        0.24        0.98      1.13 o 
  -7   3  16        0.09        0.52      1.14 o 
  -6   3  16      158.54      176.22      4.36 o 
  -5   3  16       38.47       30.53      1.28 o 
  -4   3  16        0.41        0.97      0.97 o 
  -3   3  16        1.45        2.46      0.86 o 
  -2   3  16      128.05      149.65      2.71 o 
  -1   3  16        4.80        6.77      1.03 o 
   0   3  16       30.47       39.48      0.98 o 
   1   3  16       78.67       76.08      2.45 o 
   2   3  16       97.99      114.36      2.56 o 
   3   3  16        0.25        1.59      1.07 o 
  -5   4  16       21.62       24.32      1.21 o 
  -4   4  16      308.10      298.66      3.63 o 
  -3   4  16      298.37      278.16      3.15 o 
  -2   4  16       25.52       25.50      1.00 o 
  -1   4  16      611.65      608.45      6.09 o 
   0   4  16       34.68       30.42      1.22 o 
   1   4  16       70.75       75.29      3.01 o 
   2   4  16      435.83      416.11     14.51 o 
  -7   0  17      643.33      637.87      3.81 o 
  -5   0  17      212.67      198.73      4.30 o 
  -3   0  17       66.95       66.89      1.69 o 
  -1   0  17     1139.07     1177.53     23.43 o 
   1   0  17     1707.57     1735.45     42.16 o 
   3   0  17      299.71      312.41     14.75 o 
  -7   1  17        0.33       -0.70      1.00 o 
  -6   1  17        4.81        4.68      0.99 o 
  -5   1  17        0.49        0.47      0.91 o 
  -4   1  17       18.63       21.78      1.11 o 
  -3   1  17      401.85      398.06      3.94 o 
  -2   1  17      247.46      252.56      1.60 o 
  -1   1  17        0.08        0.13      1.03 o 
   0   1  17       48.74       46.48      2.64 o 
   1   1  17      232.79      237.73      6.02 o 
   2   1  17      391.59      394.73      6.17 o 
   3   1  17       32.03       29.61      1.82 o 
   4   1  17       16.73       16.52      1.03 o 
  -7   2  17       17.60       20.76      1.34 o 
  -6   2  17       99.48       95.48      1.37 o 
  -5   2  17      531.15      530.16      6.13 o 
  -4   2  17       30.90       34.33      1.18 o 
  -3   2  17      139.90      137.14      2.89 o 
  -2   2  17      239.30      239.51      1.52 o 
  -1   2  17       22.57       14.08      0.91 o 
   0   2  17      445.59      457.15      7.38 o 
   1   2  17        2.52        0.54      1.02 o 
   2   2  17      241.47      246.10      6.86 o 
   3   2  17       63.56       63.08      1.62 o 
  -6   3  17      148.71      143.99      2.87 o 
  -5   3  17        0.62        1.37      1.06 o 
  -4   3  17       80.47       78.26      1.46 o 
  -3   3  17       63.30       66.65      1.16 o 
  -2   3  17      190.72      183.94      1.70 o 
  -1   3  17      334.47      371.46      7.72 o 
   0   3  17        1.35       -0.07      0.91 o 
   1   3  17        0.09        1.38      0.97 o 
   2   3  17      155.79      164.45      5.50 o 
  -4   4  17      233.37      257.21      5.62 o 
  -3   4  17       12.66        8.36      1.24 o 
  -2   4  17        0.05        1.04      0.99 o 
  -1   4  17       81.45       83.93      2.27 o 
   0   4  17       22.90       28.19      1.34 o 
  -6   0  18      300.13      283.41      9.59 o 
  -4   0  18      792.10      821.68      3.63 o 
  -2   0  18      293.01      305.57      6.38 o 
   0   0  18       32.29       46.74      1.89 o 
   2   0  18       82.42       85.06      5.41 o 
  -6   1  18      191.08      201.15      2.62 o 
  -5   1  18      193.27      193.01      3.06 o 
  -4   1  18       22.20       21.36      1.00 o 
  -3   1  18      271.76      276.49      3.03 o 
  -2   1  18      203.59      211.58      2.45 o 
  -1   1  18      363.68      374.69      6.41 o 
   0   1  18     1319.95     1373.34     21.99 o 
   1   1  18      128.27      138.94      1.71 o 
   2   1  18       70.69       76.61      2.07 o 
   3   1  18       31.08       26.63      1.23 o 
  -6   2  18       23.33       28.10      1.32 o 
  -5   2  18       44.19       36.61      1.10 o 
  -4   2  18       53.31       60.89      1.06 o 
  -3   2  18       15.25       14.82      0.95 o 
  -2   2  18      112.16      120.62      1.21 o 
  -1   2  18       42.48       60.80      1.79 o 
   0   2  18       35.37       37.24      1.60 o 
   1   2  18      482.49      481.72     13.46 o 
   2   2  18       21.34       24.09      1.22 o 
  -5   3  18      190.51      205.97      6.37 o 
  -4   3  18      132.16      125.29      1.44 o 
  -3   3  18       15.93       14.61      1.36 o 
  -2   3  18      395.76      375.89      7.44 o 
  -1   3  18        0.90        3.02      1.19 o 
   0   3  18      321.97      314.52      9.94 o 
   1   3  18       34.14       30.23      2.07 o 
  -5   0  19       36.63       36.48      1.91 o 
  -3   0  19        4.35        4.01      1.81 o 
  -1   0  19      110.40      119.98      2.84 o 
   1   0  19      399.44      389.86     18.37 o 
  -5   1  19        1.36        1.07      1.06 o 
  -4   1  19      176.24      169.73      5.17 o 
  -3   1  19      419.59      434.83      5.25 o 
  -2   1  19      459.27      480.77      8.17 o 
  -1   1  19      300.89      303.03      6.01 o 
   0   1  19      448.32      483.88     11.59 o 
   1   1  19       10.22       11.52      1.09 o 
  -5   2  19       25.26       25.06      1.22 o 
  -4   2  19       99.46      104.28      2.33 o 
  -3   2  19        5.68        4.69      1.23 o 
  -2   2  19       96.99       95.46      2.17 o 
  -1   2  19       57.52       60.42      1.64 o 
   0   2  19       15.61       13.63      1.28 o 
   1   2  19       41.53       42.07      2.11 o 
  -2   3  19       18.38       18.50      1.45 o 
  -4   0  20     1906.04     1932.32     27.73 o 
  -2   0  20      998.81     1011.90     88.02 o 
   0   0  20        5.28        3.63      1.68 o 
  -4   1  20        0.05        0.66      1.16 o 
  -3   1  20       89.37       90.43      1.58 o 
  -2   1  20        2.16        1.93      1.08 o 
  -1   1  20      518.99      552.02     10.27 o 
                                                 
